# Supplementary material for: Unique Function in Cancer Stemness and Prognostic Significance of EMX2 in Esophageal Squamous Cell Carcinoma
Source: Biomedicines. 2025 Jun 4;13(6):1373. doi: 10.3390/biomedicines13061373 (PMC12190849; doi:10.3390/biomedicines13061373)
Supplement: Supplementary file 1 [file biomedicines-13-01373-s001.zip]

Archive with 1 entries (1 files):
- biomedicines-3532530-supplementary.pdf
